# Supplementary material for: Blood RNA biomarkers and a point-of-care elastase assay for detecting host immune activation in suspected sepsis: Trajectory matters
Source: PLoS One. 2025 Dec 12;20(12):e0338012. doi: 10.1371/journal.pone.0338012 (PMC12700442; doi:10.1371/journal.pone.0338012)
Supplement: S2 Table — (XLSX) [file pone.0338012.s002.xlsx]

## Sheet: Sheet1
Supplementary Table 2. Patient-level raw data for gene expression, diagnosis, and lab values.
Patient	Date	Sample	Leukotic Count (M/ml): 0 hour	CyBIS Vmax: 0 hour	CyBIS Vmax: 3 hour	Discharge Dx	Infection	Sepsis	DNA	DNA	DNA	DEFA Concentration 0 hour	DEFA Concentration 3 hour	Δ DEFA	RNA	RNA	ACTIN	%DEFA	%IL8RB	%ALPL	%IFI27	%RSAD2	%BIOFILM	%VIRAL	TruNav	ACTIN	%DEFA	%IL8RB	%ALPL	%IFI27	%RSAD2	%BIOFILM	%VIRAL	ACTIN	%DEFA	%IL8RB	%ALPL	%IFI27	%RSAD2	%BIOFILM	%VIRAL						Body
		Type	(0 Hr)	0 Hr	3 hr		Consensus	Consensus	16S	16S	28S	PLASMA DEFA PROTEIN	PLASMA DEFA PROTEIN		Yield	OD	copies/20 ul	>10%					IL8+ALPL>18	IFI+RSAD>5	Biofilm > 18	copies/20 ul	>10%					IL8+ALPL>20	IFI+RSAD>5	copies/20 ul	>10%					IL8+ALPL>20	IFI+RSAD>5		age				Weight
									GRAM +	GRAM -	FUNGAL	0 HR	3 HR		ug/tube	Ratio 260/280	0 hour	0 hour	0 hour	0 hour	0 hour	0 hour	0 hour	0 hour		3 hour	3 hour	3 hour	3 hour	3 hour	3 hour	3 hour	3 hour	Δ	Δ	Δ	Δ	Δ	Δ	Δ	Δ	record_id	yrs	sex	race	ethnicity	KG	triage_temperature_v2	systolic_bp
SENS001	2022-11-16	ED Patient	19275000	8.4		perforated diverticulitis	Yes	No							16.85	2.08	337688	5	14.58	8.11	0.01	0.17	22.69	0.18	Yes																	1	40	1	5	3	109.76	98.4
SENS002	2022-11-29	ED Patient	22300000	144.7		seizure	No	No							21.98	2.07	492800	1.11	11.08	11.53	0.01	0.03	22.61	0.04	Yes																	2	47	1	5	1	150	99.5
SENS003	2022-11-30	ED Patient				Heart failure exacerbation	Yes	No	0	135.04	2.71				13.999	2.07	586400	1.17	10.71	8.87	3.8	2.47	19.58	6.27	Yes																	3	79	1	5	2	71.67	98.2	99
SENS004	2022-12-12	ED Patient	7350000			perforated diverticulitis	Yes	No							11.147	2.12	407200	30.1	8.31	4.2	0.01	0.05	12.51	0.06	Yes																	4	45	1	5	2	94	98.8	122
SENS005	2022-12-12	ED Patient	13550000	49		Pulmonary Embolism	No	No							8.315	2.1	336556	12.3	11.8	7.08	0.01	0.05	18.88	0.06	Yes																	5	41	1	3	2	158.29	98.4	128
SENS006	2022-01-10	ED Patient	31650000			Pneumonia	Yes	Yes	0	92.56	1.4				12.126	2.09	648000	16.28	13.52	7.6	0.02	0.12	21.12	0.14	Yes																	6	83	1	3	2	82.55	98.4	133
SENS007	2022-01-10	ED Patient	4750000			Pneumonia	Yes	No	4.15	38.81	2.6				2.034	2.22	192051	6.91	21.51	3	9.86	5.85	24.51	15.71	Yes																	7	50	2	3	2	122.47	98.1	149
SENS008	2023-01-16	ED Patient	12150000			Complicated UTI	Yes	No	0	50.83	0				10.703	2.08	393147	0.89	10.48	3.65	0.35	1.64	14.13	1.99	No																	8	63	2	3	2	96.62	100.6	122
SENS009	2023-01-16	ED Patient	18650000			Rheumatoid arthritis flare	No	No	3.788	207.955	0.671943				11.55	2.04	370400	19.46	6.86	7.63	0.08	0.13	14.49	0.21	Yes																	9	27	2	7	1	80.74	99.1	112
SENS010	2023-01-17	ED Patient	13450000	29.3	34.3	Foot Cellulitis	Yes	No	5.59	82.57	5.35				15.109	2.04	306400	74.93	11.22	5.15	0.21	1.49	16.37	1.7	Yes																	10	70	2	7	1	96.3	98.8	196
SENS011	2023-01-25	ED Patient	16850000	15.6	12.75	Sacral Osteomyelitis	Yes	Yes							34.539	2.02	556800	2.63	5.31	7.72	0.01	0.03	13.03	0.04	No																	11	56	1	3	2	102.06	97.9	102
SENS012	2023-01-25	ED Patient				RV failure	No	No	2.86	58.62	4.05				35.442	2.02	170160	6.63	12.49	1.05	0.23	0.15	13.54	0.38	No																	12	63	1	3	2	136.08	97.3	122
SENS013	2023-01-25	ED Patient			26.3	Seizure	No	No	1.33	22.54	2.67				44.185	2	98160	4.93	8.03	2.65	0.22	0.23	10.68	0.45	No																	13	38	1	5	2	86.18	98.2	206
SENS014	2023-01-25	ED Patient			8.6	Severe Malaria	Yes	Yes	10	60.06	0				17.941	2.04	123600	46.28	1.89	0.55	7.98	1.12	2.44	9.1	Yes																	14	31	2	5	2	63.5	102.6	151
SENS015	2023-01-27	ED Patient	9650000	33.9	14.86	COPD Exacerbation	Yes	No	1.22	40.16	0				11.347	2.07	183600	39.43	14.03	4.27	4.55	2.19	18.3	6.74	Yes																	15	65	1	3	2	74.84	97.3	157
SENS016	2023-01-28	ED Patient	14850000		50.19	Cholangitis	Yes	Yes	0	55.47	1.52				22.559	2.05	500800	55.43	9.18	7.16	0.05	0.1	16.34	0.15	Yes																	16	67	1	3	2	72.57	97.5	99
SENS017	2023-01-28	ED Patient	14000000	42.96	79.7	Metastatic adenocarcinoma	No	No	2.9	5.81	0				26.231	2.02	33600	5.64	7.01	2.39	0.06	0.09	9.4	0.15	No																	17	59	2	3	2	90.72	98.1	137
SENS018	2023-01-30	ED Patient	9150000	18.54	32.9	Polysubstance abuse	No	No	3.44	32.14	1.35				10.853	2.05	284000	4.28	6.74	2.89	0.21	0.21	9.63	0.42	No																	18	70	1	3	2	81.56	96.1	156
SENS019	2023-01-30	ED Patient	20050000	49.8	59.9	fluid overload	No	No	6.26	124.28	1.42				42.649	2	189920	1.8	15.54	2.1	0.55	0.48	17.64	1.03	No																	19	28	1	3	2	81.65	97.5	208
SENS020	2023-01-30	ED Patient				Colitis	Yes	Yes	2.07	50.65	1.32				18.662	2.02	312000	15.77	9.13	3.07	0.03	0.1	12.2	0.13	Yes																	20	62	2	3	2	81.65	98.2	236
SENS021	excluded														0.251	1.32																										21	70	1	5	2	59.8	97.9	106
SENS022	2023-02-02	ED Patient	14450000	38.9	26.2	Vertebral osteomyelitis	Yes	No	18.08	276.63	0				11.597	2.02	428800	2.41	7.19	4.23	0.02	0.07	11.42	0.09	No																	22	38	1	3	2	57.4	98.1	108
SENS023	2023-02-03	ED Patient	13400000	54.6		Decompensated heart failure	No	No	1.29	27.06	0				8.714	2.04	273600	3.86	13.78	2.27	0.08	0.15	16.05	0.23	No																	23	74	2	3	2	68.04	98.4	161
SENS024	2023-02-06	ED Patient	9300000	73.06	38.98	GIB=GI Bleed	Yes	No	0	45.06	1.12				8.246	2	256000	5.66	3.76	0.64	1.84	0.57	4.4	2.41	No																	24	62	1	3	2		98.2	149
SENS025	2023-02-06	ED Patient	19700000	37.5	24.6	Enteritis	Yes	No	3.69	60.27	0				22.695	2.04	356000	15.73	10.52	5.57	0.06	0.11	16.09	0.17	Yes																	25	55	1	3	2		97.7	138
SENS026	2023-02-03	ED Patient	20450000	49.7		Decompensated heart failure	No	No	7.85	76.03	0				15.907	2.06	317600	1.33	12.55	12.49	0.21	0.14	25.04	0.35	Yes																	26	75	2	3	2	117.93	98.4	170
SENS027	2023-02-09	ED Patient	20700000	26.69	38.4	Colitis	Yes	Yes	1.24	23.6	0				18.64	2.05	768000	0.75	6.64	8.07	0	0.1	14.71	0.01	No																	27	67	1	3	1	73.03	97.9	166
SENS028	2023-02-10	ED Patient	12600000	48.4		AIDS	Yes	No	3.99	183.1	2.24				7.476	2.05	363200	23.7	12.99	9.19	11.18	4.1	22.18	15.28	Yes																	28	61	2	3	2	53.98	98.4	144
SENS029	2023-02-14	ED Patient	2850000	18.9		Decompensated heart failure	No	No	11.06	89.83	0				5.052	2.04	293600	3.16	4.32	0.65	2.07	2	4.97	4.62	No	302400	3.23	3.96	0.65	1.97	2.53	4.61	4.5	-8800	-0.07	0.36	0	0.1	-0.53	0.36	0.12	29	63	1	3	2	92.2	101.3	116
SENS030	2023-02-17	ED Patient	38000000	161.6		Hodgkins lymphoma	No	No	3.03	132.77	0.67				15.929	2.26	550400	21.53	6.89	7.33	0.18	0.09	14.22	0.27	Yes																	30	24	1	3	2	76.4	103.8	141
SENS031	2023-02-22	ED Patient	9900000	45.09		Osteomyelitis	Yes	No	2.37	173.88	1.12				10.67	2.08	419200	21.18	4.76	2.93	0.03	0.37	7.7	0.4	Yes																	31	44	1	3	2	84.03	101.1	120
SENS032	2023-02-24	ED Patient	15250000	197	220.26	Pneumonia	Yes	Yes	2.81	207.12	0				16.76	1.87	94960	1.39	21.81	14.45	0.05	0.57	36.26	0.62	Yes	500000	1.71	15.76	11.08	0.05	1.24	26.84	1.29	-405040	-0.32	6.05	3.37	0	-0.67	9.42	-0.67	32	55	1	5	2	92.99	100.6	157
SENS033	2023-03-10	ED Patient	5150000	86.4		Alcohol Withdrawal	No	No	0	58.6	0				3.776	1.84	479200	3.01	7.98	2.05	0.14	0.17	10.03	0.31	No																	33	65	1	3	2	94.35	96.4	146
SENS034	2023-03-27	ED Patient	3650000	84.8	109	Decompensated heart failure	No	No	3.69	46.72	0				1.686	2.45	408800	5.46	4.47	1.18	0.14	0.25	5.6	0.39	No	281600	4.89	4.1	1.22	0.14	0.26	5.31	0.4	127200	0.57	0.37	-0.04	0	-0.01	0.29	-0.01	34	71	1	7	2	73.3		122
SENS035	2023-03-28	ED Patient	12000000	140.2	204	pelvic abscess	Yes	No	3.48	76.62	0				2.253	2.58	296800	8.19	4.31	3.03	0.02	0.61	7.33	0.64	Yes	463200	2.99	12.56	7.93	0.02	1.24	20.5	1.26	-166400	5.2	-8.25	-4.9	0	-0.63	-13.17	-0.62	35	30	1	3	2	70.31	97.7	149
SENS036	2023-03-30	ED Patient				Concussion	No	No	5.00661	41.4912	0.671597				13.775	2.1	162480	10.14	5.69	1.02	0.04	0.11	6.71	0.15	Yes																	36	18	1	5	2	127	98.2	152
SENS037	2023-04-18	ED Patient	28950000	40.1	115.8	CLABSI	Yes	Yes	250.57	166.75	2.78				18.93	2.09	461600	100.35	13.17	5.79	0.08	0.14	18.96	0.22	Yes	498400	105.46	10.87	5.32	0.05	0.11	16.19	0.16	-36800	-5.11	2.3	0.47	0.03	0.03	2.77	0.06	37	42	2	3	2	90.52	97.5	90
SENS038	2023-05-03	ED Patient	32650000			COPD Exacerbation	No	No	4.67052	45.3898	0.694431				10.487	2.15	469600	4.67	14.14	11.67	0.02	0.04	25.81	0.06	Yes	656000	4.76	15.79	12.29	0.02	0.05	28.08	0.07	-186400	-0.09	-1.65	-0.62	0	-0.01	-2.27	-0.01	38	75	1	5	2	90.72	97.5	146
SENS039	2023-05-22	ED Patient	6300000			Epidural Abscess	Yes	No	1.45	147.9	1.16				11.52	2.03	524000	2.15	3.56	2.19	0	0.04	5.75	0.04	No	468000	2.31	7.47	3.24	0.07	0.1	10.71	0.17	56000	-0.16	-3.91	-1.05	-0.07	-0.06	-4.96	-0.13	39	61	1	3	2	62.4	97.3	140
SENS040	2023-05-23	ED Patient	3700000			Decompensated Cirrhosis	No	No							28.883	2.06	101200	30.36	4.15	2.55	15.26	1.56	6.7	16.82	Yes	77600	32.16	4.18	2.37	13.22	1.57	6.55	14.79	23600	-1.8	-0.03	0.18	2.04	-0.01	0.15	2.03	40	38	2	3	2	56.7	99.5	131
SENS041	2023-06-01	ED Patient	12950000		37.9	Sickle Cell Crisis	No	No	5.85	26.92	1.16				28.493	2.05	190160	7.46	5.73	0.9	0.64	0.68	6.63	1.32	No	127360	7.41	5.59	0.81	0.95	0.89	6.4	1.84	62800	0.05	0.14	0.09	-0.31	-0.21	0.23	-0.52	41	40	2	3	2	51	98.6	161
SENS042	2023-06-05	ED Patient	18850000	38.1		DIC	No	No	2.38	21.39	3.32				96.508	1.96	254400	8.52	0.28	0.09	0.61	0.15	0.37	0.76	No	205600	9.84	0.28	0.08	0.7	0.17	0.36	0.87	48800	-1.32	0	0.01	-0.09	-0.02	0.01	-0.11	42	18	1	5	1	76.4	97.7	159
SENS043	2023-06-08	ED Patient				Urosepsis	Yes	Yes	3.34	50.18	1.15				18.856	2.05	535200	3.15	10.46	8.16	0.01	0.03	18.62	0.04	Yes																	43	59	2	3	2	61.23	102.2	211
SENS044	2023-06-09	ED Patient	16050000	52.3	21.5	Pneumonia	Yes	No	1.31	136.3	0				7.717	2.02	544000	154.4	16.58	6.86	0.52	4.19	23.44	4.71	Yes	497600	151.13	17.08	8.36	0.46	4.16	25.44	4.62	46400	3.27	-0.5	-1.5	0.06	0.03	-2	0.09	44	23	2	5	2	68.04	100.76	133
SENS045	2023-07-03	ED Patient	6100000	22.2	14.2	Lemeirres Syndrome	Yes	Yes	3.93	185.391	1.5				5.267	2.09	370400	48.62	5	7.44	0.03	1.17	12.44	1.2	Yes	428000	16.64	5.5	7.21	0.04	0.64	12.71	0.68	-57600	31.98	-0.5	0.23	-0.01	0.53	-0.27	0.52	45	31	1	5	2	77.11	104.7	106
SENS046	2023-07-06	ED Patient	6650000	65.8	94.1	COPD Exacerbation	No	No	3.5	49.53	0				1.395	1.64	109120	83.36	4.93	2.18	0.17	0.12	7.11	0.29	Yes	288800	60.14	9.33	4.76	0.17	0.11	14.09	0.28	-179680	23.22	-4.4	-2.58	0	0.01	-6.98	0.01	46	64	1	3	2	134.852	97.7	135
SENS047	2023-07-10	ED Patient	32100000	57.14	48.5	Pyelonephritis	Yes	No	0	16.49	0				23.119	2.06	476000	1.13	7.84	8.55	0.01	0.19	16.39	0.2	No	577600	1.63	5.48	6.3	0	0.16	11.78	0.16	-101600	-0.5	2.36	2.25	0.01	0.03	4.61	0.04	47	36	2	5	2	60.33	100	106
SENS048	2023-07-12	ED Patient	18000000	65.7		Liver Abscess	Yes	No	4.84	14.53	2.15				15.073	2.08	169680	9.71	5.01	0.76	0.59	0.44	5.77	1.03	No																	48	29	1	3	2	77.1	99.68	132
SENS049	2023-07-12	ED Patient	9200000	68.79	52.8	Empyema	Yes	No							14.006	2.07	904000	23.63	3.22	7.7	0.02	0.13	10.92	0.15	Yes	542400	23.24	3.87	9.61	0.01	0.12	13.48	0.13	361600	0.39	-0.65	-1.91	0.01	0.01	-2.56	0.02	49	49	1	5	2	76.8	101.3	128
SENS050	2023-09-13	ED Patient	10900000	123.86		Strep Pharyngitis	Yes	No							6.53	1.94	168185	2.36	8.64	5.7	0.06	2.35	14.34	2.41	No																	50	23	2	5	2	70.76	103.3	123
SENS051	2023-10-19	ED Patient				Urosepsis	Yes	No				127.84			24.86	2.02	73064.7	0.65	8.33	8.1	0.02	0.03	16.43	0.05	No																	51	22	2	2	2	54.43	99.5	124
SENS052	2023-10-26	ED Patient				UTI	Yes	Yes							29.6	2	40632.1	5.97	5.25	0.54	0.52	0.51	5.79	1.04	No																	52	89	2	3	2	91.7	100.4	106
SENS053	2023-10-27	ED Patient		52.67		Decompensated heart failure	No	No				429.497			19.08	2.01	22877.8	4.14	47.35	17.32	0.2	0.49	64.67	0.69	Yes																	53	65	1	5	2	104.33	98.1	173
SENS054	2023-11-06	ED Patient	10000000	115.16	114.94	Decompensated heart failure	Yes	No				137.669	154.307	16.638	27.77	2.01	30992	7	6.4	10.39	0.18	0.2	16.79	0.38	No																	54	58	2	3	2	198	98.2	103
SENS055	2023-11-10	ED Patient				Urosepsis	Yes	Yes	0.99	7.91	0				25.81	2.01	64818	2.63	9.91	9.19	0.18	1.74	19.09	1.92	Yes																	55	43	1	3	2	130	101.3	137
SENS056	2023-11-14	ED Patient				Urosepsis	Yes	Yes	2.88	169.06	2.96	451.939	451.939	0	4.09	1.96	172250	0.93	10.76	9.23	0.02	1.13	19.99	1.15	Yes	94485.9	0.7	9.42	7.48	0.04	0.41	16.9	0.44	-166400	0.23	1.34	1.75	-0.02	0.72	3.09	0.71	56	73	1	3	2	79	99.3	106
SENS057	2023-11-28	ED Patient	4050000	59.95	77.27	Urosepsis	Yes	Yes	317.37	139.61	0	176.282			11.01	1.94	765492	4.52	6.96	12.09	0	0.06	19.05	0.06	Yes																	57	76	2	3		181	98.6	120
SENS058	2023-12-14	ED Patient	8550000	35.2		Osteomyelitis	Yes	Yes	2.85	137.43	0	199.092			16.43	2.08	453569	22.63	4.12	6.85	0.11	0.28	10.97	0.39	Yes																	58	37	1	3	2	58.97	100.04	92
SENS059	2024-01-03	ED Patient	15650000	160.5	63.4	Urosepsis	Yes	Yes	12.77	80.98	1.38	89.0675	159.706	70.638	41.48	2.08	187340	5.36	13.78	11.36	0.17	0.15	25.14	0.32	Yes	260399	5.39	9.01	6.88	0.14	0.09	15.89	0.23	-73059.2	-0.03	4.77	4.48	0.03	0.06	9.25	0.09	59	69	1	3	2	83.91	101.48	149
SENS060	2024-01-25	ED Patient				COVID and EIEC Enteroinvasive Escherichia coli	Yes	Yes	1.38	120.07	0				27.5	2.09	229027	2.44	6.67	0.33	9.26	23.17	7	32.43	Yes	271494	3.04	9.4	0.4	7.59	19.95	9.8	27.54	-42467.5	-0.6	-2.73	-0.07	1.67	3.22	-2.8	4.89	60	54	2	3	2	81.65	101.1	135
SENS061	2024-02-16	ED Patient		10		COPD Exacerbation	Yes	No	0	55.4	1.34				33.48	2.03	158444	8.86	5.59	2.16	0.28	3.85	7.75	4.13	No																	61	68	2	3	2	88		159
SENS062	2024-02-21	ED Patient				Pleural Effusion	No	No	23.06	43.26	1.48				2.33	2.41	204120	0.17	2.32	4.34	0.01	0.05	6.66	0.06	No																	62	47	2	3	2	82.55	97.7	134
SENS063	2024-02-29	ED Patient	5550000	75.1	92.34	Peritonsilar abscess	Yes	No	4.73	143.85	1.32	213.681	183.227	-30.454	14.03	2.1	288735	31.62	17.23	9.07	0.04	0.44	26.3	0.48	Yes	186234	46.62	20.85	10.49	0.05	0.3	31.34	0.35	102501	-15	-3.62	-1.42	-0.01	0.14	-5.04	0.13	63	19	1	5	2	75.75	98.2	97
SENS064	2024-03-04	ED Patient	10700000	76.52		Seizure	No	No	3.33793	45.5108	0.695047	341.472			8.86	2	224736	10.13	12.15	2.57	0.01	0.17	14.72	0.18	Yes																	64	24	2	7	2	92	98.1	132
SENS065	2024-03-07	ED Patient				Hyperglycemia	No	No	2.84369	68.0034	0				3.08	2.01	254589	8.25	19.35	8.66	0.03	0.53	28.01	0.56	Yes	192062	4.28	19.21	8.45	0.05	0.47	27.66	0.52	62526.8	3.97	0.14	0.21	-0.02	0.06	0.35	0.04	65	35	2	5	2	74.84	97.7	122
SENS066	2024-03-19	ED Patient	10650000	62.48	36.6	Osteomyelitis	Yes	Yes	9.54	183.33	5.22	81.7791			2.02	2.09	415023	39.71	3.05	1.2	0.12	1.33	4.25	1.45	Yes	382097	19.92	4.17	2.41	0.12	1.14	6.58	1.26	32925.8	19.79	-1.12	-1.21	0	0.19	-2.33	0.19	66	39	1	3	2	99.79	103.3	176
SENS067	2024-03-25	ED Patient				COPD Exacerbation Bacterial and Fungal (MAC and Aspergillus) Mycobacterium Avian Complex	Yes	No	1.97621	21.0963	0.676113				6.09	2.08	348990	2.82	9.82	4.14	2.17	3.67	13.96	5.84	No																	67	70	2	5	2	98	97.9	133
SENS068	2024-04-23	ED Patient	6550000			Pneumonia	Yes	No	8.24	400.12	0	70.1718	63.5828	-6.58896	9.29	2.06	365007	75.71	5.27	1.8	0.29	0.94	7.07	1.23	Yes	230532	83.14	4.34	1.36	0.12	0.74	5.7	0.86	134474	-7.43	0.93	0.44	0.17	0.2	1.37	0.37	68	32	2	3	2	104	95.2	145
SENS069	2024-05-03	ED Patient				Dysentery	Yes	Yes	31.21	59.74	0				15.38	2.07	652878	0.63	7.71	7.49	0.53	1.85	15.2	2.38	No	794169	0.56	3.78	5.9	0.72	0.6	9.68	1.32	-141291	0.07	3.93	1.59	-0.19	1.25	5.52	1.06	69	35	1	5	2	64.4	97.7	82
SENS070	2024-05-09	ED Patient	17000000	51.97	80.4	Complicated UTI	Yes	Yes				122.784	106.368	-16.416	44.89	2.05	120176	10.1344	7.83866	6.70536	0.00576621	0.0855138	14.544	0.09128	Yes	538606	10.25	20.25	15.94	0.03	0.08	36.19	0.11	-418431	-0.115552	-12.4113	-9.23464	-0.0242338	0.00551379	-21.646	-0.01872	70	76	1	5	2	113.4	101.1	87
SENS071	2024-05-09	ED Patient				Perforated appendix	Yes	No	14.34	109.22	4.06	266.576	281.152	14.576	12.29	2.08	728395	26.16	12.26	7.19	0	0.14	19.45	0.14	Yes	434845	32.05	8.35	2.64	0	0.15	10.99	0.15	293550	-5.89	3.91	4.55	0	-0.01	8.46	-0.01	71	35	2	5	2	64.41	98.6	121
SENS072	2024-05-21	ED Patient	20150000	251.74	137.08	Diverticulitis	Yes	Yes	8.69	130.7	7.55	66.3313	57.4233	-8.90798	32.11	2.07	614568	58.45	16.52	3.575	0.01	0.07	20.04	0.08	Yes	559536	40.96	14.28	5.23	0.03	0.08	19.51	0.11	55031.5	17.49	2.24	-1.655	-0.02	-0.01	0.53	-0.03	72	54	1	5	2	88.45	95.9	144
SENS073	2024-06-24	ED Patient	4000000	242.97	153.67	Pneumonia	Yes	Yes	7.6	198.48	2.81	273.968	192.688	-81.28			88577.6	35.6109	25.9092	13.1302	0.176902	1.31667	39.0393	1.49358	Yes	522444	87.25	6.98046	7.91471	0.0620683	1.17862	14.8952	1.24069	-433866	-51.6391	18.9287	5.21546	0.114834	0.138057	24.1442	0.252891	73	77	2	3	2	72.57	96.4	70
								Concordance									ACTIN	%DEFA	%IL8RB	%ALPL	%IFI27	%RSAD2	%BIOFILM	%VIRAL
Patient	Date	Control	Leukotic Count (M/ml)	CyBIS Vmax
		Type	M/ml	Avg if 2 reads													213160	3.96	11.34	1.17	0.11	1.96	12.51	2.07
SENS301	2002-11-28	Control	8600000	50		Normal									8.985	2.2	329600	5.1	6.23	1.38	0.04	0.21	7.61	0.25
SENS302	2022-12-08	Control	9700000	44		Normal									5.195	2.2	261860	3.5	6.17	0.75	0.03	0.68	6.92	0.71
SENS303	2022-12-08	Control	6850000			Normal									6.717	2.04	294335	1.94	8.52	2.23	0.03	0.26	10.75	0.29
SENS305	2022-12-08	Control	10000000	10		Normal									5.611	2.09	201299	6.41	4.34	0.84	0.04	0.17	5.18	0.21
SENS306	2022-12-15	Control	6800000	26		Normal									8.606	2.05	197600	12.11	6.76	0.72	0.13	0.21	7.48	0.341
SENS307	2023-05-12	Control	8750000	40.0976		Normal			12.5612	23.0327	1.39079				12.223		285600	1.74	8.31	1.37	0.01	0.08	9.68	0.09
SENS308	2023-05-18	Control	8850000	32.85		Normal									7.966		168240	7.51	8.38	0.61	0.05	0.16	8.99	0.21
SENS309	2023-05-22	Control	5600000	45.67		Normal									9.439		121901	1.9008	9.80786	1.68625	0.00220519	0.0297914	11.4941	0.0319966
SENS314	2024-06-25	Control	7850000	92.25		Normal											421506	2.55838	2.89829	0.603648	0.00286016	0.0462596	3.50194	0.0491198
SENS315	2024-07-09	Control	7350000	40.85		Normal			10.0952	14.1018	0						116860	12.3595	9.35715	1.74244	0.0366591	0.234106	11.0996	0.270766
SENS316	2024-07-10	Control	7100000	21.65		Normal											160277	0.690891	6.53583	1.08842	0.0238209	0.134069	7.62425	0.15789
SENS317	2024-07-11	Control	5500000	31.66		Normal											348000	1.97	3.41	0.53	0.02	0.12	3.94	0.14
TIC009		Control	ND	ND		Normal											213600	2.96	6.08	0.54	0.03	0.18	6.62	0.21
TIC010		Control	ND	ND		Normal											218400	3.14	8.46	1.31	0.01	0.08	9.77	0.09
TIC011		Control	ND	ND		Normal											340000	5.91	4.26	0.74	0.02	0.16	5.01	0.18
TIC012		Control	ND	ND		Normal
SENS304	2022-12-08	Subclinical	7400000			UTI									8.247	2.04	244181	15.6	15.5	1.6	0.11	0.57	17.1	0.68
SENS313	2024-06-13	Subclinical	8200000	44.19		Respiratory			11.9428	30.2654	1.30981						37836.8	27.1742	17.4458	3.26094	0.0792372	0.150219	20.7067	0.229457
SENS311	2023-06-02	Subclinical	8050000	26.99		HCP respiratory									10.168		224000	23.21	4.88	0.76	0.05	0.15	5.64	0.2
SENS312	2024-04-22	Subclinical	10300000	32		HCP respiratory			0	3.77747	0.640692				10.53	2.12	365265	37.49	6.05	1.38	0.03	0.1	7.43	0.13
PD91621		Subclinical	ND	ND		HCP respiratory											97400	20.02	14.05	5.81	0.02	0.08	19.86	0.1
TIC008A		Subclinical	ND	ND		UTI											81000	14.1	7.47	1.73	0.19	0.24	9.2	0.43
TIC013		Subclinical	ND	ND		HCP respiratory											236800	22.5	9.81	2.28	0.04	0.32	12.1	0.36
TIC014		Subclinical	ND	ND		HCP respiratory											192640	18.68	8.3	2.17	0.06	0.16	10.47	0.22
[truncated: 39 more columns]
